# Supplementary material for: Synthesis, In Vitro, In Vivo and In Silico Antidiabetic Bioassays of 4-Nitro(thio)phenoxyisobutyric Acids Acting as Unexpected PPARγ Modulators: An In Combo Study
Source: Pharmaceuticals (Basel). 2022 Jan 15;15(1):102. doi: 10.3390/ph15010102 (PMC8779174; doi:10.3390/ph15010102)
Supplement: Supplementary file 1 [file pharmaceuticals-15-00102-s001.zip]

Archive with 1 entries (1 files):
- pharmaceuticals-1550172-supplementary.pdf
